# Supplementary material for: Trypsin-like Inhibitor Domain (TIL)-Harboring Protein Is Essential for Aedes aegypti Reproduction
Source: Int J Mol Sci. 2022 Jul 13;23(14):7736. doi: 10.3390/ijms23147736 (PMC9319116; doi:10.3390/ijms23147736)
Supplement: Supplementary file 1 [file ijms-23-07736-s001.zip]

Archive with 1 entries (1 files):
- ijms-1784779-supplementary v4.pdf
